# Supplementary material for: Definition of the jianfengling species group of the ground beetle genus Orthogonius MacLeay (Coleoptera, Carabidae, Orthogoniini)
Source: Zookeys. 2016 Sep 7;(615):95–117. doi: 10.3897/zookeys.615.9179 (PMC5027780; doi:10.3897/zookeys.615.9179)
Supplement: XML Treatment for Orthogonius limbourgi [file zookeys.615.9179-treatment3.xml]

<!DOCTYPE tp:taxon-treatment
  PUBLIC "-//TaxonX//DTD Taxonomic Treatment Publishing DTD v0 20100105//EN" "tax-treatment-NSO.dtd">
<tp:taxon-treatment xmlns:tp="http://www.plazi.org/taxpub"><tp:treatment-meta><kwd-group><label>Taxon classification</label><kwd><named-content content-type="kingdom">Animalia</named-content></kwd><kwd><named-content content-type="order">Coleoptera</named-content></kwd><kwd><named-content content-type="family">Carabidae</named-content></kwd></kwd-group><mixed-citation publication-type="journal"><person-group><name><surname>Tian</surname><given-names>Mingyi</given-names></name><name><surname>Deuve</surname><given-names>Thierry</given-names></name></person-group><article-title>Definition of the <italic><tp:taxon-name><tp:taxon-name-part taxon-name-part-type="species">jianfengling</tp:taxon-name-part></tp:taxon-name></italic> species group of the ground beetle genus <italic><tp:taxon-name><tp:taxon-name-part taxon-name-part-type="genus">Orthogonius</tp:taxon-name-part></tp:taxon-name></italic> MacLeay (<tp:taxon-name><tp:taxon-name-part taxon-name-part-type="order">Coleoptera</tp:taxon-name-part></tp:taxon-name>, <tp:taxon-name><tp:taxon-name-part taxon-name-part-type="family">Carabidae</tp:taxon-name-part></tp:taxon-name>, <tp:taxon-name><tp:taxon-name-part taxon-name-part-type="tribe">Orthogoniini</tp:taxon-name-part></tp:taxon-name>)</article-title><source>Zookeys</source><day>7</day><month>9</month><year>2016</year><volume>2016</volume><issue>615</issue><fpage>95</fpage><lpage>117</lpage><pub-id pub-id-type="doi">10.3897/zookeys.615.9179</pub-id></mixed-citation></tp:treatment-meta><tp:nomenclature><tp:taxon-name>
                  <tp:taxon-name-part taxon-name-part-type="genus">Orthogonius</tp:taxon-name-part>
                  <tp:taxon-name-part taxon-name-part-type="species">limbourgi</tp:taxon-name-part>
                  <object-id xmlns:xlink="http://www.w3.org/1999/xlink" content-type="zoobank" xlink:type="simple">http://zoobank.org/107BEE2C-7B57-4A69-9CF4-E7B8FC708376</object-id>
                </tp:taxon-name><tp:taxon-status xmlns:xlink="http://www.w3.org/1999/xlink" xlink:type="simple">sp. n.</tp:taxon-status><xref ref-type="fig" rid="F1">Figs 1–2</xref><xref ref-type="fig" rid="F2">, 3b</xref><xref ref-type="fig" rid="F3">, 6</xref><xref ref-type="fig" rid="F6">, 16</xref><xref ref-type="fig" rid="F7">, 26–27</xref><!--PageBreak--><!--PageBreak--></tp:nomenclature><tp:treatment-sec sec-type="material" id="SECID0EIKAG"><title>Holotype.</title><p>Male, label “Coll. I.R.Sc.N.B./ Vietnam: Tam Dao NP, 25-28. VII, 2010, light trap, Leg. J. Constant &amp; P. Limbourg; I.G. 31.668”, in <named-content xmlns:xlink="http://www.w3.org/1999/xlink" content-type="dwc:institutional_code" xlink:type="simple">IRSNB</named-content>.</p></tp:treatment-sec><tp:treatment-sec sec-type="material" id="SECID0EWKAG"><title>Paratypes.</title><p>1 female, “Coll. I.R.Sc.N.B./ Vietnam: Cuc Phuong, Day coll. NG/IG, 31.668, 11-18. VIII, 2010, Leg J. Constant &amp; P. Limbourg”, in <named-content xmlns:xlink="http://www.w3.org/1999/xlink" content-type="dwc:institutional_code" xlink:type="simple">IRSNB</named-content>; 25 males &amp; 14 females, “Coll. I.R.Sc.N.B./ Vietnam: Cuc Phuong N. P., <named-content xmlns:xlink="http://www.w3.org/1999/xlink" content-type="dwc:verbatimCoordinates" xlink:type="simple"><named-content content-type="geo-json" specific-use="{&#34;type&#34;:&#34;Point&#34;,&#34;coordinates&#34;:[105.860000,20.190000]}" id="NCID0ELLAG" xlink:type="simple">20.19’00” N, 105.36’30” E</named-content></named-content>, 19-23. VII, 2011, night collecting, Leg J. Constant &amp; P. Bresseel; I.G. 31.933”, in <named-content xmlns:xlink="http://www.w3.org/1999/xlink" content-type="dwc:institutional_code" xlink:type="simple">IRSNB</named-content>, <named-content xmlns:xlink="http://www.w3.org/1999/xlink" content-type="dwc:institutional_code" xlink:type="simple">MNHN</named-content> and <abbrev xmlns:xlink="http://www.w3.org/1999/xlink" content-type="institution" xlink:title="South China Agricultural University, Guangzhou" id="ABBRID0EDMAG" xlink:type="simple">SCAU</abbrev>, respectively; 1 male, “N. Vietnam, Tamdao NP env. 1000 m, VI. 2012, ex coll. A. Popadic”, in <abbrev xmlns:xlink="http://www.w3.org/1999/xlink" content-type="institution" xlink:title="Collection of Ingo Brunk, Dresden" id="ABBRID0EPMAG" xlink:type="simple">CIB</abbrev>; 2 females, in <abbrev xmlns:xlink="http://www.w3.org/1999/xlink" content-type="institution" xlink:title="Collection of Ingo Brunk, Dresden" id="ABBRID0E4MAG" xlink:type="simple">CIB</abbrev> and <named-content xmlns:xlink="http://www.w3.org/1999/xlink" content-type="dwc:institutional_code" xlink:type="simple">MNHN</named-content> respectively.</p></tp:treatment-sec><tp:treatment-sec sec-type="diagnosis" id="SECID0EWNAG"><title>Diagnosis.</title><p>A medium-sized species, light dark brown in general, with rather flat and slender body which is smooth and glabrous, and asetose midcoxae and well bordered prosternal process.</p></tp:treatment-sec><tp:treatment-sec sec-type="description" id="SECID0E2NAG"><title>Description.</title><p>Length: 15.0–16.0 mm; width: 6.0–6.5 mm. Habitus as in Fig. <xref ref-type="fig" rid="F3">6</xref>.</p><!--PageBreak--><!--PageBreak--><p>Body elongate, strongly shiny, smooth and glabrous. Head and disc of pronotum dark brown; elytra, lateral expanded margins of pronotum, mouthparts, antennae, legs and ventral surface reddish brown; whole body dark brown in several specimens. Surface impunctate, head moderately wrinkled on frons, smooth on vertex and pronotum. Microsculptural engraved meshes isodiametric on elytra, indistinct on head and pronotum.</p><p>Head longer than wide, <abbrev xmlns:xlink="http://www.w3.org/1999/xlink" xlink:title="head length (from apex of right mandible to base of vertex)" id="ABBRID0EKOAG" xlink:type="simple">HL</abbrev>/<abbrev xmlns:xlink="http://www.w3.org/1999/xlink" xlink:title="head width (maximum distance across head, including eyes)" id="ABBRID0EROAG" xlink:type="simple">HW</abbrev> = 1.12–1.14, eyes small but prominent, frons and vertex moderately convex, frontal impressions large and deep; clypeus bisetose, basal portion even; labrum sex-setose, shallowly emarginate at front margin; palps slender, subcylindrical, the 3<sup>rd</sup> maxillary palpomere as long as the 4<sup>th</sup> which is glabrous, the 3<sup>rd</sup> palpomere with two short setae at apex; the 2<sup>nd</sup> labial palpomere slightly longer than the 3<sup>rd</sup>, bisetose in inner margin, with several additional setae at subapex and apex, the 3<sup>rd</sup> labial palpomere with a few setae at basal part; ligula small, bisetose at apex; mentum edentate; each of mentum and submentum bisetose (but an additional seta on the left of mentum in male), palpiger asetose. Antennae moderately long, extending over base of elytra; pubescent from basal 1/3 of the 4<sup>th</sup> antennomere, slightly expanded at pubescent portion of the 4<sup>th</sup>; the 3<sup>rd</sup> antennomere almost as long as the 4<sup>th</sup>.</p><p>Pronotum strongly transverse, <abbrev xmlns:xlink="http://www.w3.org/1999/xlink" xlink:title="width of pronotum (greatest width of pronotum)" id="ABBRID0ELPAG" xlink:type="simple">PW</abbrev>/<abbrev xmlns:xlink="http://www.w3.org/1999/xlink" xlink:title="length of pronotum (measured from front to basal margins, through midline)" id="ABBRID0ESPAG" xlink:type="simple">PL</abbrev> = 1.59–1.62, disc moderately convex, apical and basal margins well beaded, sides evenly expanded, widest at middle; base slightly wider than apex, bisinuate on base, slightly concave on apical margin; hind angle rounded off; lateral expanded margin well defined, evenly and indistinctly reflexed; both transversal impressions distinct, basal foveae small and deep.</p><p>Elytra elongate, and rather flat; <abbrev xmlns:xlink="http://www.w3.org/1999/xlink" xlink:title="length of elytra (measured from base to apex of elytra, through suture)" id="ABBRID0E2PAG" xlink:type="simple">EL</abbrev>/<abbrev xmlns:xlink="http://www.w3.org/1999/xlink" xlink:title="width of elytra (greatest transverse distance across both elytra)" id="ABBRID0E6PAG" xlink:type="simple">EW</abbrev> = 1.64–1.65; widest at about middle, sides parallel at middle, basal border complete, apex bisinuate, inner angle broad, with a small denticle (Fig. <xref ref-type="fig" rid="F6">16</xref>); striae moderately deep, intervals convex, odd and even intervals subequal in width in middle, the 3<sup>rd</sup> interval with three setiferous pores; the 7<sup>th</sup> interval simple.</p><p>Legs slender, fore tibiae expanded at apex, with outer angle strongly protrude, outer margin serrate; hind femora rather slender, with three posterior setae; middle coxae setose, hind coxae smooth and glabrous; middle tibiae quite straight, slightly expanded at apex; hind tibiae slightly expanded at apex, apical spurs long and sharp, the 3<sup>rd</sup> hind tarsomere slightly longer than the 4<sup>th</sup> which bilobed at apex; all tarsal claws weakly pectinate.</p><p>Prosternal process well bordered at apex. Abdominal ventrite VII of male complete; ventrite VII with two pairs of setae on either side of apical margin in both male and female.</p><p>Male genitalia: Stout, dorsal opening wide and long, base dilated, gently bent ventrally towards apex, which almost pointed in lateral view; in dorsal view, not contracted before apical lamella, which short and broad, as long as wide, surface granulated.</p></tp:treatment-sec><tp:treatment-sec sec-type="remarks" id="SECID0ETQAG"><title>Remarks.</title><p>It is allied to <italic><tp:taxon-name><tp:taxon-name-part taxon-name-part-type="genus">Orthogonius</tp:taxon-name-part> <tp:taxon-name-part taxon-name-part-type="species">politior</tp:taxon-name-part></tp:taxon-name></italic> sp. n., but its clypeus bisetose (quadrisetose in <italic><tp:taxon-name><tp:taxon-name-part taxon-name-part-type="genus">Orthogonius</tp:taxon-name-part> <tp:taxon-name-part taxon-name-part-type="species">politior</tp:taxon-name-part></tp:taxon-name></italic>), prosternal process well-bordered at apex (unbordered in <italic><tp:taxon-name><tp:taxon-name-part taxon-name-part-type="genus">Orthogonius</tp:taxon-name-part> <tp:taxon-name-part taxon-name-part-type="species">politior</tp:taxon-name-part></tp:taxon-name></italic>), and the apical lamella of aedeagus shorter and broad at apex (longer and narrow in <italic><tp:taxon-name><tp:taxon-name-part taxon-name-part-type="genus">Orthogonius</tp:taxon-name-part> <tp:taxon-name-part taxon-name-part-type="species">politior</tp:taxon-name-part></tp:taxon-name></italic>).</p></tp:treatment-sec><tp:treatment-sec sec-type="etymology" id="SECID0EBSAG"><title>Etymology.</title><p>In honor of P. Limbourg (Brussels), one of the holotype collectors.</p></tp:treatment-sec><tp:treatment-sec sec-type="distribution" id="SECID0EGSAG"><title>Distribution.</title><p>Northern Vietnam (Fig. <xref ref-type="fig" rid="F2">3b</xref>).</p><!--PageBreak--></tp:treatment-sec><tp:treatment-sec><!--Section generated to contain objects referenced in tp:taxon-treatment.--><fig id="F1" position="float" orientation="portrait"><label>Figures 1–2.</label><caption><p>Protarsi of <italic><tp:taxon-name><tp:taxon-name-part taxon-name-part-type="genus">Orthogonius</tp:taxon-name-part> <tp:taxon-name-part taxon-name-part-type="species">limbourgi</tp:taxon-name-part></tp:taxon-name></italic> sp. n. <bold>1</bold> male <bold>2</bold> female.</p></caption><graphic xmlns:xlink="http://www.w3.org/1999/xlink" xlink:href="zookeys-615-095-g001.jpg" position="float" orientation="portrait" xlink:type="simple" id="oo_102068.jpg"/></fig><fig id="F2" position="float" orientation="portrait"><label>Figure 3.</label><caption><p>Distribution of the <italic><tp:taxon-name><tp:taxon-name-part taxon-name-part-type="species">jianfengling</tp:taxon-name-part></tp:taxon-name></italic> species group <bold>a</bold> <italic><tp:taxon-name><tp:taxon-name-part taxon-name-part-type="genus">Orthogonius</tp:taxon-name-part> <tp:taxon-name-part taxon-name-part-type="species">jianfengling</tp:taxon-name-part></tp:taxon-name></italic> <bold>b</bold> <italic><tp:taxon-name><tp:taxon-name-part taxon-name-part-type="genus">Orthogonius</tp:taxon-name-part> <tp:taxon-name-part taxon-name-part-type="species">limbourgi</tp:taxon-name-part></tp:taxon-name></italic> sp. n. <bold>c</bold> <italic><tp:taxon-name><tp:taxon-name-part taxon-name-part-type="genus">Orthogonius</tp:taxon-name-part> <tp:taxon-name-part taxon-name-part-type="species">bellus</tp:taxon-name-part></tp:taxon-name></italic> sp. n. <bold>d</bold> <italic><tp:taxon-name><tp:taxon-name-part taxon-name-part-type="genus">Orthogonius</tp:taxon-name-part> <tp:taxon-name-part taxon-name-part-type="species">politior</tp:taxon-name-part></tp:taxon-name></italic> sp. n. <bold>e</bold> <italic><tp:taxon-name><tp:taxon-name-part taxon-name-part-type="genus">Orthogonius</tp:taxon-name-part> <tp:taxon-name-part taxon-name-part-type="species">aberlenci</tp:taxon-name-part></tp:taxon-name></italic> sp. n. <bold>f</bold> <italic><tp:taxon-name><tp:taxon-name-part taxon-name-part-type="genus">Orthogonius</tp:taxon-name-part> <tp:taxon-name-part taxon-name-part-type="species">duboisi</tp:taxon-name-part></tp:taxon-name></italic> <bold>g</bold> <italic><tp:taxon-name><tp:taxon-name-part taxon-name-part-type="genus">Orthogonius</tp:taxon-name-part> <tp:taxon-name-part taxon-name-part-type="species">wrasei</tp:taxon-name-part></tp:taxon-name></italic> sp. n. <bold>h</bold> <italic><tp:taxon-name><tp:taxon-name-part taxon-name-part-type="genus">Orthogonius</tp:taxon-name-part> <tp:taxon-name-part taxon-name-part-type="species">freyi</tp:taxon-name-part></tp:taxon-name></italic> <bold>i</bold> <italic><tp:taxon-name><tp:taxon-name-part taxon-name-part-type="genus">Orthogonius</tp:taxon-name-part> <tp:taxon-name-part taxon-name-part-type="species">himalayicus</tp:taxon-name-part></tp:taxon-name></italic> <bold>j</bold> <italic><tp:taxon-name><tp:taxon-name-part taxon-name-part-type="genus">Orthogonius</tp:taxon-name-part> <tp:taxon-name-part taxon-name-part-type="species">meghalayaensis</tp:taxon-name-part></tp:taxon-name></italic> sp. n.</p></caption><graphic xmlns:xlink="http://www.w3.org/1999/xlink" xlink:href="zookeys-615-095-g002.jpg" position="float" orientation="portrait" xlink:type="simple" id="oo_102069.jpg"/></fig><fig id="F3" position="float" orientation="portrait"><label>Figures 4–7.</label><caption><p>Habitus <bold>4</bold> <italic><tp:taxon-name><tp:taxon-name-part taxon-name-part-type="genus">Orthogonius</tp:taxon-name-part> <tp:taxon-name-part taxon-name-part-type="species">jianfengling</tp:taxon-name-part></tp:taxon-name></italic> <bold>5</bold> <italic><tp:taxon-name><tp:taxon-name-part taxon-name-part-type="genus">Orthogonius</tp:taxon-name-part> <tp:taxon-name-part taxon-name-part-type="species">himalayicus</tp:taxon-name-part></tp:taxon-name></italic> <bold>6</bold> <italic><tp:taxon-name><tp:taxon-name-part taxon-name-part-type="genus">Orthogonius</tp:taxon-name-part> <tp:taxon-name-part taxon-name-part-type="species">limbourgi</tp:taxon-name-part></tp:taxon-name></italic> sp. n. <bold>7</bold> <italic><tp:taxon-name><tp:taxon-name-part taxon-name-part-type="genus">Orthogonius</tp:taxon-name-part> <tp:taxon-name-part taxon-name-part-type="species">politior</tp:taxon-name-part></tp:taxon-name></italic> sp. n. Scale bar: 5.0 mm.</p></caption><graphic xmlns:xlink="http://www.w3.org/1999/xlink" xlink:href="zookeys-615-095-g003.jpg" position="float" orientation="portrait" xlink:type="simple" id="oo_102070.jpg"/></fig><fig id="F6" position="float" orientation="portrait"><label>Figures 14–23.</label><caption><p>Apex of right elytron <bold>14</bold> <italic><tp:taxon-name><tp:taxon-name-part taxon-name-part-type="genus">Orthogonius</tp:taxon-name-part> <tp:taxon-name-part taxon-name-part-type="species">jianfengling</tp:taxon-name-part></tp:taxon-name></italic> <bold>15</bold> <italic><tp:taxon-name><tp:taxon-name-part taxon-name-part-type="genus">Orthogonius</tp:taxon-name-part> <tp:taxon-name-part taxon-name-part-type="species">himalayicus</tp:taxon-name-part></tp:taxon-name></italic> <bold>16</bold> <italic><tp:taxon-name><tp:taxon-name-part taxon-name-part-type="genus">Orthogonius</tp:taxon-name-part> <tp:taxon-name-part taxon-name-part-type="species">limbourgi</tp:taxon-name-part></tp:taxon-name></italic> sp. n. <bold>17</bold> <italic><tp:taxon-name><tp:taxon-name-part taxon-name-part-type="genus">Orthogonius</tp:taxon-name-part> <tp:taxon-name-part taxon-name-part-type="species">politior</tp:taxon-name-part></tp:taxon-name></italic> sp. n. <bold>18</bold> <italic><tp:taxon-name><tp:taxon-name-part taxon-name-part-type="genus">Orthogonius</tp:taxon-name-part> <tp:taxon-name-part taxon-name-part-type="species">aberlenci</tp:taxon-name-part></tp:taxon-name></italic> sp. n. <bold>19</bold> <italic><tp:taxon-name><tp:taxon-name-part taxon-name-part-type="genus">Orthogonius</tp:taxon-name-part> <tp:taxon-name-part taxon-name-part-type="species">bellus</tp:taxon-name-part></tp:taxon-name></italic> sp. n. <bold>20</bold> <italic><tp:taxon-name><tp:taxon-name-part taxon-name-part-type="genus">Orthogonius</tp:taxon-name-part> <tp:taxon-name-part taxon-name-part-type="species">freyi</tp:taxon-name-part></tp:taxon-name></italic> <bold>21</bold> <italic><tp:taxon-name><tp:taxon-name-part taxon-name-part-type="genus">Orthogonius</tp:taxon-name-part> <tp:taxon-name-part taxon-name-part-type="species">duboisi</tp:taxon-name-part></tp:taxon-name></italic> <bold>22</bold> <italic><tp:taxon-name><tp:taxon-name-part taxon-name-part-type="genus">Orthogonius</tp:taxon-name-part> <tp:taxon-name-part taxon-name-part-type="species">meghalayaensis</tp:taxon-name-part></tp:taxon-name></italic> sp. n. <bold>23</bold> <italic><tp:taxon-name><tp:taxon-name-part taxon-name-part-type="genus">Orthogonius</tp:taxon-name-part> <tp:taxon-name-part taxon-name-part-type="species">wrasei</tp:taxon-name-part></tp:taxon-name></italic> sp. n.</p></caption><graphic xmlns:xlink="http://www.w3.org/1999/xlink" xlink:href="zookeys-615-095-g006.jpg" position="float" orientation="portrait" xlink:type="simple" id="oo_102073.jpg"/></fig><fig id="F7" position="float" orientation="portrait"><label>Figures 24–30.</label><caption><p>Male genitalia (right lateral view and dorsal view for apical lamella) <bold>24–25</bold> <italic><tp:taxon-name><tp:taxon-name-part taxon-name-part-type="genus">Orthogonius</tp:taxon-name-part> <tp:taxon-name-part taxon-name-part-type="species">himalayicus</tp:taxon-name-part></tp:taxon-name></italic> <bold>26–27</bold> <italic><tp:taxon-name><tp:taxon-name-part taxon-name-part-type="genus">Orthogonius</tp:taxon-name-part> <tp:taxon-name-part taxon-name-part-type="species">limbourgi</tp:taxon-name-part></tp:taxon-name></italic> sp. n. <bold>28–30</bold> <italic><tp:taxon-name><tp:taxon-name-part taxon-name-part-type="genus">Orthogonius</tp:taxon-name-part> <tp:taxon-name-part taxon-name-part-type="species">politior</tp:taxon-name-part></tp:taxon-name></italic> sp. n.</p></caption><graphic xmlns:xlink="http://www.w3.org/1999/xlink" xlink:href="zookeys-615-095-g007.jpg" position="float" orientation="portrait" xlink:type="simple" id="oo_102074.jpg"/></fig></tp:treatment-sec></tp:taxon-treatment>
