# Supplementary material for: Definition of the jianfengling species group of the ground beetle genus Orthogonius MacLeay (Coleoptera, Carabidae, Orthogoniini)
Source: Zookeys. 2016 Sep 7;(615):95–117. doi: 10.3897/zookeys.615.9179 (PMC5027780; doi:10.3897/zookeys.615.9179)
Supplement: XML Treatment for Orthogonius bellus [file zookeys.615.9179-treatment6.xml]

<!DOCTYPE tp:taxon-treatment
  PUBLIC "-//TaxonX//DTD Taxonomic Treatment Publishing DTD v0 20100105//EN" "tax-treatment-NSO.dtd">
<tp:taxon-treatment xmlns:tp="http://www.plazi.org/taxpub"><tp:treatment-meta><kwd-group><label>Taxon classification</label><kwd><named-content content-type="kingdom">Animalia</named-content></kwd><kwd><named-content content-type="order">Coleoptera</named-content></kwd><kwd><named-content content-type="family">Carabidae</named-content></kwd></kwd-group><mixed-citation publication-type="journal"><person-group><name><surname>Tian</surname><given-names>Mingyi</given-names></name><name><surname>Deuve</surname><given-names>Thierry</given-names></name></person-group><article-title>Definition of the <italic><tp:taxon-name><tp:taxon-name-part taxon-name-part-type="species">jianfengling</tp:taxon-name-part></tp:taxon-name></italic> species group of the ground beetle genus <italic><tp:taxon-name><tp:taxon-name-part taxon-name-part-type="genus">Orthogonius</tp:taxon-name-part></tp:taxon-name></italic> MacLeay (<tp:taxon-name><tp:taxon-name-part taxon-name-part-type="order">Coleoptera</tp:taxon-name-part></tp:taxon-name>, <tp:taxon-name><tp:taxon-name-part taxon-name-part-type="family">Carabidae</tp:taxon-name-part></tp:taxon-name>, <tp:taxon-name><tp:taxon-name-part taxon-name-part-type="tribe">Orthogoniini</tp:taxon-name-part></tp:taxon-name>)</article-title><source>Zookeys</source><day>7</day><month>9</month><year>2016</year><volume>2016</volume><issue>615</issue><fpage>95</fpage><lpage>117</lpage><pub-id pub-id-type="doi">10.3897/zookeys.615.9179</pub-id></mixed-citation></tp:treatment-meta><tp:nomenclature><tp:taxon-name>
                  <tp:taxon-name-part taxon-name-part-type="genus">Orthogonius</tp:taxon-name-part>
                  <tp:taxon-name-part taxon-name-part-type="species">bellus</tp:taxon-name-part>
                  <object-id xmlns:xlink="http://www.w3.org/1999/xlink" content-type="zoobank" xlink:type="simple">http://zoobank.org/AD1E656E-12F7-4F88-AD5C-ACF59BA56445</object-id>
                </tp:taxon-name><tp:taxon-status xmlns:xlink="http://www.w3.org/1999/xlink" xlink:type="simple">sp. n.</tp:taxon-status><xref ref-type="fig" rid="F2">Figs 3c 9, 19, 36–37</xref></tp:nomenclature><tp:treatment-sec sec-type="material" id="SECID0E4FBG"><title>Holotype.</title><p>Male, “S. Vietnam, 40 km NW An Khe, Buon Luoi, 620-750 m”, “<named-content xmlns:xlink="http://www.w3.org/1999/xlink" content-type="dwc:verbatimCoordinates" xlink:type="simple"><named-content content-type="geo-json" specific-use="{&#34;type&#34;:&#34;Point&#34;,&#34;coordinates&#34;:[108.300000,14.100000]}" id="NCID0EGGBG" xlink:type="simple">14.10 N / 108.30 E</named-content></named-content>, 28. III-12.IV. 1995, Pacholatko &amp; Dembicky”, “Mus. Wien.”</p></tp:treatment-sec><tp:treatment-sec sec-type="material" id="SECID0ELGBG"><title>Paratype.</title><p>1 male, ibid. in <abbrev xmlns:xlink="http://www.w3.org/1999/xlink" content-type="institution" xlink:title="Natural History Museum of Vienna, Vienna" id="ABBRID0ERGBG" xlink:type="simple">NHMV</abbrev>.</p></tp:treatment-sec><tp:treatment-sec sec-type="diagnosis" id="SECID0EWGBG"><title>Diagnosis.</title><p>A fairly large species, with a yellowish and slender body which is less depressed, but strongly shiny, smooth and glabrous, having a bordered prosternal process, an edentate mentum and asetose midcoxae.</p></tp:treatment-sec><tp:treatment-sec sec-type="description" id="SECID0E2GBG"><title>Description.</title><p>Length: 18.5 mm; width: 7.0 mm. Habitus as in Fig. <xref ref-type="fig" rid="F4">9</xref>.</p><p>Body elongate, strongly shiny, smooth and glabrous. Yellowish to brown, except head which dark brown. Head and pronotum impunctate, elytral odd intervals with a few punctures. Microsculptural engraved meshes isodiametric on head and elytra, transverse on pronotum.</p><p>Head longer than wide, <abbrev xmlns:xlink="http://www.w3.org/1999/xlink" xlink:title="head length (from apex of right mandible to base of vertex)" id="ABBRID0EIHBG" xlink:type="simple">HL</abbrev>/<abbrev xmlns:xlink="http://www.w3.org/1999/xlink" xlink:title="head width (maximum distance across head, including eyes)" id="ABBRID0EPHBG" xlink:type="simple">HW</abbrev> = 1.12, eyes small but prominent, frons and vertex convex, frontal impressions deep and long, extending beyond the level of fore supraorbital setae; clypeus bisetose, basal portion of surface uneven; labrum sex-setose, faintly emarginate at apical margin; palps slender, subcylindrical, the 3<sup>rd</sup> maxillary palpomere as long as the 4<sup>th</sup> which glabrous; the 3<sup>rd</sup> maxillary palpomere with two short setae at apex; the 2<sup>nd</sup> labial palpomere slightly longer than the 3<sup>rd</sup>, bisetose on inner margin, with several additional setae at subapex and apex; the 3<sup>rd</sup> labial palpomere with a few setae at basal part; ligula small, bisetose at apex; mentum edentate; each of mentum and submentum bisetose, palpiger asetose. Antennae rather long, extending basal one third of elytra; pubescent from basal one third of the 4<sup>th</sup> antennomere, slightly expanded at pubescent portions; the 3<sup>rd</sup> antennomere almost as long as the 4<sup>th</sup>.</p><p>Pronotum strongly transverse, <abbrev xmlns:xlink="http://www.w3.org/1999/xlink" xlink:title="width of pronotum (greatest width of pronotum)" id="ABBRID0EHIBG" xlink:type="simple">PW</abbrev>/<abbrev xmlns:xlink="http://www.w3.org/1999/xlink" xlink:title="length of pronotum (measured from front to basal margins, through midline)" id="ABBRID0EOIBG" xlink:type="simple">PL</abbrev> = 1.64, disc moderately convex, apical and basal margins well beaded, sides evenly expanded, widest at middle; lateral expanded margin well defined and reflexed, surface uneven; both transversal impressions well marked, basal foveae small and deep.</p><p>Elytra elongate-ovate, <abbrev xmlns:xlink="http://www.w3.org/1999/xlink" xlink:title="length of elytra (measured from base to apex of elytra, through suture)" id="ABBRID0EXIBG" xlink:type="simple">EL</abbrev>/<abbrev xmlns:xlink="http://www.w3.org/1999/xlink" xlink:title="width of elytra (greatest transverse distance across both elytra)" id="ABBRID0E2IBG" xlink:type="simple">EW</abbrev> = 1.69; widest at about apical one third of elytra, sides parallel at middle, basal border complete, apex broadly sinuate, inner angle nearly rectangular (Fig. <xref ref-type="fig" rid="F6">19</xref>); striae deep, intervals distinctly convex, subequal in width with each other at middle, the 3<sup>rd</sup> interval with three setiferous pores.</p><p>Legs rather slender, fore tibiae slightly expanded at apex, outer angle distinctly protruding and sharp, outer margin somewhat sub-serrate; middle and hind coxae smooth and glabrous; middle tibiae quite straight, slightly expanded at apex; hind tibiae hardly expanded at apex, apical spurs long and sharp; the 3<sup>rd</sup> hind tarsomere as long as the 4<sup>th</sup> which deeply bilobed at apex; claws weakly pectinate.</p><p>Prosternal process faintly bordered at apex.</p><p>Male genitalia (Figs <xref ref-type="fig" rid="F8">36–37</xref>): Stout, slightly sinuate at ventral side, dorsal opening wide, apex densely spinulate, apical lamella very short, broad, much wider than long.</p><p>Female: Unknown.</p></tp:treatment-sec><tp:treatment-sec sec-type="remarks" id="SECID0ETJBG"><title>Remarks.</title><p>Probably close to <italic><tp:taxon-name><tp:taxon-name-part taxon-name-part-type="genus">Orthogonius</tp:taxon-name-part> <tp:taxon-name-part taxon-name-part-type="species">limbourgi</tp:taxon-name-part></tp:taxon-name></italic> sp. n., but its body less depressed, and hind 3<sup>rd</sup> tarsomere as long as 4<sup>th</sup> (versus in <italic><tp:taxon-name><tp:taxon-name-part taxon-name-part-type="genus">Orthogonius</tp:taxon-name-part> <tp:taxon-name-part taxon-name-part-type="species">limbourgi</tp:taxon-name-part></tp:taxon-name></italic>).</p></tp:treatment-sec><tp:treatment-sec sec-type="etymology" id="SECID0ERKBG"><title>Etymology.</title><p>“<italic>Bellus</italic>”, a Latin word meaning beautiful, refering to the charmof this species.</p></tp:treatment-sec><tp:treatment-sec sec-type="distribution" id="SECID0EZKBG"><title>Distribution.</title><p>Southern Vietnam (Fig. <xref ref-type="fig" rid="F2">3c</xref>).</p></tp:treatment-sec><tp:treatment-sec><!--Section generated to contain objects referenced in tp:taxon-treatment.--><fig id="F2" position="float" orientation="portrait"><label>Figure 3.</label><caption><p>Distribution of the <italic><tp:taxon-name><tp:taxon-name-part taxon-name-part-type="species">jianfengling</tp:taxon-name-part></tp:taxon-name></italic> species group <bold>a</bold> <italic><tp:taxon-name><tp:taxon-name-part taxon-name-part-type="genus">Orthogonius</tp:taxon-name-part> <tp:taxon-name-part taxon-name-part-type="species">jianfengling</tp:taxon-name-part></tp:taxon-name></italic> <bold>b</bold> <italic><tp:taxon-name><tp:taxon-name-part taxon-name-part-type="genus">Orthogonius</tp:taxon-name-part> <tp:taxon-name-part taxon-name-part-type="species">limbourgi</tp:taxon-name-part></tp:taxon-name></italic> sp. n. <bold>c</bold> <italic><tp:taxon-name><tp:taxon-name-part taxon-name-part-type="genus">Orthogonius</tp:taxon-name-part> <tp:taxon-name-part taxon-name-part-type="species">bellus</tp:taxon-name-part></tp:taxon-name></italic> sp. n. <bold>d</bold> <italic><tp:taxon-name><tp:taxon-name-part taxon-name-part-type="genus">Orthogonius</tp:taxon-name-part> <tp:taxon-name-part taxon-name-part-type="species">politior</tp:taxon-name-part></tp:taxon-name></italic> sp. n. <bold>e</bold> <italic><tp:taxon-name><tp:taxon-name-part taxon-name-part-type="genus">Orthogonius</tp:taxon-name-part> <tp:taxon-name-part taxon-name-part-type="species">aberlenci</tp:taxon-name-part></tp:taxon-name></italic> sp. n. <bold>f</bold> <italic><tp:taxon-name><tp:taxon-name-part taxon-name-part-type="genus">Orthogonius</tp:taxon-name-part> <tp:taxon-name-part taxon-name-part-type="species">duboisi</tp:taxon-name-part></tp:taxon-name></italic> <bold>g</bold> <italic><tp:taxon-name><tp:taxon-name-part taxon-name-part-type="genus">Orthogonius</tp:taxon-name-part> <tp:taxon-name-part taxon-name-part-type="species">wrasei</tp:taxon-name-part></tp:taxon-name></italic> sp. n. <bold>h</bold> <italic><tp:taxon-name><tp:taxon-name-part taxon-name-part-type="genus">Orthogonius</tp:taxon-name-part> <tp:taxon-name-part taxon-name-part-type="species">freyi</tp:taxon-name-part></tp:taxon-name></italic> <bold>i</bold> <italic><tp:taxon-name><tp:taxon-name-part taxon-name-part-type="genus">Orthogonius</tp:taxon-name-part> <tp:taxon-name-part taxon-name-part-type="species">himalayicus</tp:taxon-name-part></tp:taxon-name></italic> <bold>j</bold> <italic><tp:taxon-name><tp:taxon-name-part taxon-name-part-type="genus">Orthogonius</tp:taxon-name-part> <tp:taxon-name-part taxon-name-part-type="species">meghalayaensis</tp:taxon-name-part></tp:taxon-name></italic> sp. n.</p></caption><graphic xmlns:xlink="http://www.w3.org/1999/xlink" xlink:href="zookeys-615-095-g002.jpg" position="float" orientation="portrait" xlink:type="simple" id="oo_102069.jpg"/></fig><fig id="F4" position="float" orientation="portrait"><label>Figures 8–11.</label><caption><p>Habitus <bold>8</bold> <italic><tp:taxon-name><tp:taxon-name-part taxon-name-part-type="genus">Orthogonius</tp:taxon-name-part> <tp:taxon-name-part taxon-name-part-type="species">aberlenci</tp:taxon-name-part></tp:taxon-name></italic> sp. n. <bold>9</bold> <italic><tp:taxon-name><tp:taxon-name-part taxon-name-part-type="genus">Orthogonius</tp:taxon-name-part> <tp:taxon-name-part taxon-name-part-type="species">bellus</tp:taxon-name-part></tp:taxon-name></italic> sp. n. <bold>10</bold> <italic><tp:taxon-name><tp:taxon-name-part taxon-name-part-type="genus">Orthogonius</tp:taxon-name-part> <tp:taxon-name-part taxon-name-part-type="species">freyi</tp:taxon-name-part></tp:taxon-name></italic> <bold>11</bold> <italic><tp:taxon-name><tp:taxon-name-part taxon-name-part-type="genus">Orthogonius</tp:taxon-name-part> <tp:taxon-name-part taxon-name-part-type="species">duboisi</tp:taxon-name-part></tp:taxon-name></italic>. Scale bar: 5.0 mm.</p></caption><graphic xmlns:xlink="http://www.w3.org/1999/xlink" xlink:href="zookeys-615-095-g004.jpg" position="float" orientation="portrait" xlink:type="simple" id="oo_102071.jpg"/></fig><fig id="F6" position="float" orientation="portrait"><label>Figures 14–23.</label><caption><p>Apex of right elytron <bold>14</bold> <italic><tp:taxon-name><tp:taxon-name-part taxon-name-part-type="genus">Orthogonius</tp:taxon-name-part> <tp:taxon-name-part taxon-name-part-type="species">jianfengling</tp:taxon-name-part></tp:taxon-name></italic> <bold>15</bold> <italic><tp:taxon-name><tp:taxon-name-part taxon-name-part-type="genus">Orthogonius</tp:taxon-name-part> <tp:taxon-name-part taxon-name-part-type="species">himalayicus</tp:taxon-name-part></tp:taxon-name></italic> <bold>16</bold> <italic><tp:taxon-name><tp:taxon-name-part taxon-name-part-type="genus">Orthogonius</tp:taxon-name-part> <tp:taxon-name-part taxon-name-part-type="species">limbourgi</tp:taxon-name-part></tp:taxon-name></italic> sp. n. <bold>17</bold> <italic><tp:taxon-name><tp:taxon-name-part taxon-name-part-type="genus">Orthogonius</tp:taxon-name-part> <tp:taxon-name-part taxon-name-part-type="species">politior</tp:taxon-name-part></tp:taxon-name></italic> sp. n. <bold>18</bold> <italic><tp:taxon-name><tp:taxon-name-part taxon-name-part-type="genus">Orthogonius</tp:taxon-name-part> <tp:taxon-name-part taxon-name-part-type="species">aberlenci</tp:taxon-name-part></tp:taxon-name></italic> sp. n. <bold>19</bold> <italic><tp:taxon-name><tp:taxon-name-part taxon-name-part-type="genus">Orthogonius</tp:taxon-name-part> <tp:taxon-name-part taxon-name-part-type="species">bellus</tp:taxon-name-part></tp:taxon-name></italic> sp. n. <bold>20</bold> <italic><tp:taxon-name><tp:taxon-name-part taxon-name-part-type="genus">Orthogonius</tp:taxon-name-part> <tp:taxon-name-part taxon-name-part-type="species">freyi</tp:taxon-name-part></tp:taxon-name></italic> <bold>21</bold> <italic><tp:taxon-name><tp:taxon-name-part taxon-name-part-type="genus">Orthogonius</tp:taxon-name-part> <tp:taxon-name-part taxon-name-part-type="species">duboisi</tp:taxon-name-part></tp:taxon-name></italic> <bold>22</bold> <italic><tp:taxon-name><tp:taxon-name-part taxon-name-part-type="genus">Orthogonius</tp:taxon-name-part> <tp:taxon-name-part taxon-name-part-type="species">meghalayaensis</tp:taxon-name-part></tp:taxon-name></italic> sp. n. <bold>23</bold> <italic><tp:taxon-name><tp:taxon-name-part taxon-name-part-type="genus">Orthogonius</tp:taxon-name-part> <tp:taxon-name-part taxon-name-part-type="species">wrasei</tp:taxon-name-part></tp:taxon-name></italic> sp. n.</p></caption><graphic xmlns:xlink="http://www.w3.org/1999/xlink" xlink:href="zookeys-615-095-g006.jpg" position="float" orientation="portrait" xlink:type="simple" id="oo_102073.jpg"/></fig><fig id="F8" position="float" orientation="portrait"><label>Figures 31–37.</label><caption><p>Male genitalia (right lateral view and dorsal view for apical lamella) <bold>31–32</bold> <italic><tp:taxon-name><tp:taxon-name-part taxon-name-part-type="genus">Orthogonius</tp:taxon-name-part> <tp:taxon-name-part taxon-name-part-type="species">aberlenci</tp:taxon-name-part></tp:taxon-name></italic> sp. n. <bold>33–35</bold> <italic><tp:taxon-name><tp:taxon-name-part taxon-name-part-type="genus">Orthogonius</tp:taxon-name-part> <tp:taxon-name-part taxon-name-part-type="species">bellus</tp:taxon-name-part></tp:taxon-name></italic> sp. n. <bold>36–37</bold> <italic><tp:taxon-name><tp:taxon-name-part taxon-name-part-type="genus">Orthogonius</tp:taxon-name-part> <tp:taxon-name-part taxon-name-part-type="species">freyi</tp:taxon-name-part></tp:taxon-name></italic>.</p></caption><graphic xmlns:xlink="http://www.w3.org/1999/xlink" xlink:href="zookeys-615-095-g008.jpg" position="float" orientation="portrait" xlink:type="simple" id="oo_102075.jpg"/></fig></tp:treatment-sec></tp:taxon-treatment>
