# Supplementary material for: Definition of the jianfengling species group of the ground beetle genus Orthogonius MacLeay (Coleoptera, Carabidae, Orthogoniini)
Source: Zookeys. 2016 Sep 7;(615):95–117. doi: 10.3897/zookeys.615.9179 (PMC5027780; doi:10.3897/zookeys.615.9179)
Supplement: XML Treatment for Orthogonius freyi [file zookeys.615.9179-treatment7.xml]

<!DOCTYPE tp:taxon-treatment
  PUBLIC "-//TaxonX//DTD Taxonomic Treatment Publishing DTD v0 20100105//EN" "tax-treatment-NSO.dtd">
<tp:taxon-treatment xmlns:tp="http://www.plazi.org/taxpub"><tp:treatment-meta><kwd-group><label>Taxon classification</label><kwd><named-content content-type="kingdom">Animalia</named-content></kwd><kwd><named-content content-type="order">Coleoptera</named-content></kwd><kwd><named-content content-type="family">Carabidae</named-content></kwd></kwd-group><mixed-citation publication-type="journal"><person-group><name><surname>Tian</surname><given-names>Mingyi</given-names></name><name><surname>Deuve</surname><given-names>Thierry</given-names></name></person-group><article-title>Definition of the <italic><tp:taxon-name><tp:taxon-name-part taxon-name-part-type="species">jianfengling</tp:taxon-name-part></tp:taxon-name></italic> species group of the ground beetle genus <italic><tp:taxon-name><tp:taxon-name-part taxon-name-part-type="genus">Orthogonius</tp:taxon-name-part></tp:taxon-name></italic> MacLeay (<tp:taxon-name><tp:taxon-name-part taxon-name-part-type="order">Coleoptera</tp:taxon-name-part></tp:taxon-name>, <tp:taxon-name><tp:taxon-name-part taxon-name-part-type="family">Carabidae</tp:taxon-name-part></tp:taxon-name>, <tp:taxon-name><tp:taxon-name-part taxon-name-part-type="tribe">Orthogoniini</tp:taxon-name-part></tp:taxon-name>)</article-title><source>Zookeys</source><day>7</day><month>9</month><year>2016</year><volume>2016</volume><issue>615</issue><fpage>95</fpage><lpage>117</lpage><pub-id pub-id-type="doi">10.3897/zookeys.615.9179</pub-id></mixed-citation></tp:treatment-meta><tp:nomenclature><tp:taxon-name>
                  <tp:taxon-name-part taxon-name-part-type="genus">Orthogonius</tp:taxon-name-part>
                  <tp:taxon-name-part taxon-name-part-type="species">freyi</tp:taxon-name-part>
                </tp:taxon-name><tp:taxon-authority>Tian &amp; Deuve, 2006</tp:taxon-authority><xref ref-type="fig" rid="F2">Figs 3h</xref><xref ref-type="fig" rid="F4">, 10</xref><xref ref-type="fig" rid="F6">, 20</xref><xref ref-type="fig" rid="F8">, 36–37</xref><!--PageBreak--><!--PageBreak--><tp:nomenclature-citation-list><tp:nomenclature-citation><tp:taxon-name>
                      <tp:taxon-name-part taxon-name-part-type="genus">Orthogonius</tp:taxon-name-part> <tp:taxon-name-part taxon-name-part-type="species">freyi</tp:taxon-name-part></tp:taxon-name><comment>Tian &amp; Deuve, 2006: 126.</comment></tp:nomenclature-citation></tp:nomenclature-citation-list></tp:nomenclature><tp:treatment-sec sec-type="description" id="SECID0ECNBG"><title>Length.</title><p>17.0 mm; width: 6.5 mm. Habitus as in Fig. <xref ref-type="fig" rid="F4">10</xref>.</p></tp:treatment-sec><tp:treatment-sec sec-type="description" id="SECID0EMNBG"><title>Description.</title><p>Dark brown to black, body rather slender and depressed, smooth and glabrous, microsculptural engraved meshes isodiametric on head, pronotum and elytra. Head longer than wide, <abbrev xmlns:xlink="http://www.w3.org/1999/xlink" xlink:title="head length (from apex of right mandible to base of vertex)" id="ABBRID0ESNBG" xlink:type="simple">HL</abbrev>/<abbrev xmlns:xlink="http://www.w3.org/1999/xlink" xlink:title="head width (maximum distance across head, including eyes)" id="ABBRID0EZNBG" xlink:type="simple">HW</abbrev> = 1.16, eyes rather small; labrum straight at frontal margin, sex-setose, clypeus bisetose; each of mentum and submentum each with a pair of setae. Pronotum strongly transverse, <abbrev xmlns:xlink="http://www.w3.org/1999/xlink" xlink:title="width of pronotum (greatest width of pronotum)" id="ABBRID0E4NBG" xlink:type="simple">PW</abbrev>/<abbrev xmlns:xlink="http://www.w3.org/1999/xlink" xlink:title="length of pronotum (measured from front to basal margins, through midline)" id="ABBRID0EEOBG" xlink:type="simple">PL</abbrev> = 1.60, widest a little before middle, lateral expanded margins well-marked, almost flat; elytra elongate-ovate, <abbrev xmlns:xlink="http://www.w3.org/1999/xlink" xlink:title="length of elytra (measured from base to apex of elytra, through suture)" id="ABBRID0ELOBG" xlink:type="simple">EL</abbrev>/<abbrev xmlns:xlink="http://www.w3.org/1999/xlink" xlink:title="width of elytra (greatest transverse distance across both elytra)" id="ABBRID0EPOBG" xlink:type="simple">EW</abbrev> = 1.73, convex, base well-bordered, parallel-sided, striae deep, intervals strongly convex, apex faintly sinuate, inner angle nearly rectangular, distinctly denticulate at tip (Fig. <xref ref-type="fig" rid="F6">20</xref>); the 3<sup>rd</sup> interval with two well-marked setiferous pores, median one wanted. Legs moderately long, the 4<sup>th</sup> hind tarsomere shorter than the 3<sup>rd</sup>, lobes of 4<sup>th</sup> tarsal emarginations half long as the tarsomere; tarsal claws weakly pectinate. Prosternal process well-bordered at apex; abdominal ventrite VII not emarginate at apical margin in male. Male genitalia (Figs <xref ref-type="fig" rid="F8">36–37</xref>) stout and short, apical lamella short, as wide as long at apex, tip almost truncated.</p></tp:treatment-sec><tp:treatment-sec sec-type="remarks" id="SECID0EDPBG"><title>Remarks.</title><p>Differs from other members of this species group by its labrum straight at front, and 3<sup>rd</sup> elytral interval with only two setiferous pores.</p></tp:treatment-sec><tp:treatment-sec sec-type="material" id="SECID0ELPBG"><title>Material examined.</title><p>The type series only: 1 male, holotype, “Birmah Momeit”, “Doherty” “Frey Coll. 1905.100”, “60827” and “<italic><tp:taxon-name><tp:taxon-name-part taxon-name-part-type="genus">Orthogonius</tp:taxon-name-part></tp:taxon-name></italic> sp.” (By Andrewes); 1 female, a paratype, ibid, in <named-content xmlns:xlink="http://www.w3.org/1999/xlink" content-type="dwc:institutional_code" xlink:type="simple">NHML</named-content>.</p></tp:treatment-sec><tp:treatment-sec sec-type="distribution" id="SECID0E3PBG"><title>Distribution.</title><p>Myanmar (Fig. <xref ref-type="fig" rid="F2">3h</xref>).</p><!--PageBreak--><!--PageBreak--></tp:treatment-sec><tp:treatment-sec><!--Section generated to contain objects referenced in tp:taxon-treatment.--><fig id="F2" position="float" orientation="portrait"><label>Figure 3.</label><caption><p>Distribution of the <italic><tp:taxon-name><tp:taxon-name-part taxon-name-part-type="species">jianfengling</tp:taxon-name-part></tp:taxon-name></italic> species group <bold>a</bold> <italic><tp:taxon-name><tp:taxon-name-part taxon-name-part-type="genus">Orthogonius</tp:taxon-name-part> <tp:taxon-name-part taxon-name-part-type="species">jianfengling</tp:taxon-name-part></tp:taxon-name></italic> <bold>b</bold> <italic><tp:taxon-name><tp:taxon-name-part taxon-name-part-type="genus">Orthogonius</tp:taxon-name-part> <tp:taxon-name-part taxon-name-part-type="species">limbourgi</tp:taxon-name-part></tp:taxon-name></italic> sp. n. <bold>c</bold> <italic><tp:taxon-name><tp:taxon-name-part taxon-name-part-type="genus">Orthogonius</tp:taxon-name-part> <tp:taxon-name-part taxon-name-part-type="species">bellus</tp:taxon-name-part></tp:taxon-name></italic> sp. n. <bold>d</bold> <italic><tp:taxon-name><tp:taxon-name-part taxon-name-part-type="genus">Orthogonius</tp:taxon-name-part> <tp:taxon-name-part taxon-name-part-type="species">politior</tp:taxon-name-part></tp:taxon-name></italic> sp. n. <bold>e</bold> <italic><tp:taxon-name><tp:taxon-name-part taxon-name-part-type="genus">Orthogonius</tp:taxon-name-part> <tp:taxon-name-part taxon-name-part-type="species">aberlenci</tp:taxon-name-part></tp:taxon-name></italic> sp. n. <bold>f</bold> <italic><tp:taxon-name><tp:taxon-name-part taxon-name-part-type="genus">Orthogonius</tp:taxon-name-part> <tp:taxon-name-part taxon-name-part-type="species">duboisi</tp:taxon-name-part></tp:taxon-name></italic> <bold>g</bold> <italic><tp:taxon-name><tp:taxon-name-part taxon-name-part-type="genus">Orthogonius</tp:taxon-name-part> <tp:taxon-name-part taxon-name-part-type="species">wrasei</tp:taxon-name-part></tp:taxon-name></italic> sp. n. <bold>h</bold> <italic><tp:taxon-name><tp:taxon-name-part taxon-name-part-type="genus">Orthogonius</tp:taxon-name-part> <tp:taxon-name-part taxon-name-part-type="species">freyi</tp:taxon-name-part></tp:taxon-name></italic> <bold>i</bold> <italic><tp:taxon-name><tp:taxon-name-part taxon-name-part-type="genus">Orthogonius</tp:taxon-name-part> <tp:taxon-name-part taxon-name-part-type="species">himalayicus</tp:taxon-name-part></tp:taxon-name></italic> <bold>j</bold> <italic><tp:taxon-name><tp:taxon-name-part taxon-name-part-type="genus">Orthogonius</tp:taxon-name-part> <tp:taxon-name-part taxon-name-part-type="species">meghalayaensis</tp:taxon-name-part></tp:taxon-name></italic> sp. n.</p></caption><graphic xmlns:xlink="http://www.w3.org/1999/xlink" xlink:href="zookeys-615-095-g002.jpg" position="float" orientation="portrait" xlink:type="simple" id="oo_102069.jpg"/></fig><fig id="F4" position="float" orientation="portrait"><label>Figures 8–11.</label><caption><p>Habitus <bold>8</bold> <italic><tp:taxon-name><tp:taxon-name-part taxon-name-part-type="genus">Orthogonius</tp:taxon-name-part> <tp:taxon-name-part taxon-name-part-type="species">aberlenci</tp:taxon-name-part></tp:taxon-name></italic> sp. n. <bold>9</bold> <italic><tp:taxon-name><tp:taxon-name-part taxon-name-part-type="genus">Orthogonius</tp:taxon-name-part> <tp:taxon-name-part taxon-name-part-type="species">bellus</tp:taxon-name-part></tp:taxon-name></italic> sp. n. <bold>10</bold> <italic><tp:taxon-name><tp:taxon-name-part taxon-name-part-type="genus">Orthogonius</tp:taxon-name-part> <tp:taxon-name-part taxon-name-part-type="species">freyi</tp:taxon-name-part></tp:taxon-name></italic> <bold>11</bold> <italic><tp:taxon-name><tp:taxon-name-part taxon-name-part-type="genus">Orthogonius</tp:taxon-name-part> <tp:taxon-name-part taxon-name-part-type="species">duboisi</tp:taxon-name-part></tp:taxon-name></italic>. Scale bar: 5.0 mm.</p></caption><graphic xmlns:xlink="http://www.w3.org/1999/xlink" xlink:href="zookeys-615-095-g004.jpg" position="float" orientation="portrait" xlink:type="simple" id="oo_102071.jpg"/></fig><fig id="F6" position="float" orientation="portrait"><label>Figures 14–23.</label><caption><p>Apex of right elytron <bold>14</bold> <italic><tp:taxon-name><tp:taxon-name-part taxon-name-part-type="genus">Orthogonius</tp:taxon-name-part> <tp:taxon-name-part taxon-name-part-type="species">jianfengling</tp:taxon-name-part></tp:taxon-name></italic> <bold>15</bold> <italic><tp:taxon-name><tp:taxon-name-part taxon-name-part-type="genus">Orthogonius</tp:taxon-name-part> <tp:taxon-name-part taxon-name-part-type="species">himalayicus</tp:taxon-name-part></tp:taxon-name></italic> <bold>16</bold> <italic><tp:taxon-name><tp:taxon-name-part taxon-name-part-type="genus">Orthogonius</tp:taxon-name-part> <tp:taxon-name-part taxon-name-part-type="species">limbourgi</tp:taxon-name-part></tp:taxon-name></italic> sp. n. <bold>17</bold> <italic><tp:taxon-name><tp:taxon-name-part taxon-name-part-type="genus">Orthogonius</tp:taxon-name-part> <tp:taxon-name-part taxon-name-part-type="species">politior</tp:taxon-name-part></tp:taxon-name></italic> sp. n. <bold>18</bold> <italic><tp:taxon-name><tp:taxon-name-part taxon-name-part-type="genus">Orthogonius</tp:taxon-name-part> <tp:taxon-name-part taxon-name-part-type="species">aberlenci</tp:taxon-name-part></tp:taxon-name></italic> sp. n. <bold>19</bold> <italic><tp:taxon-name><tp:taxon-name-part taxon-name-part-type="genus">Orthogonius</tp:taxon-name-part> <tp:taxon-name-part taxon-name-part-type="species">bellus</tp:taxon-name-part></tp:taxon-name></italic> sp. n. <bold>20</bold> <italic><tp:taxon-name><tp:taxon-name-part taxon-name-part-type="genus">Orthogonius</tp:taxon-name-part> <tp:taxon-name-part taxon-name-part-type="species">freyi</tp:taxon-name-part></tp:taxon-name></italic> <bold>21</bold> <italic><tp:taxon-name><tp:taxon-name-part taxon-name-part-type="genus">Orthogonius</tp:taxon-name-part> <tp:taxon-name-part taxon-name-part-type="species">duboisi</tp:taxon-name-part></tp:taxon-name></italic> <bold>22</bold> <italic><tp:taxon-name><tp:taxon-name-part taxon-name-part-type="genus">Orthogonius</tp:taxon-name-part> <tp:taxon-name-part taxon-name-part-type="species">meghalayaensis</tp:taxon-name-part></tp:taxon-name></italic> sp. n. <bold>23</bold> <italic><tp:taxon-name><tp:taxon-name-part taxon-name-part-type="genus">Orthogonius</tp:taxon-name-part> <tp:taxon-name-part taxon-name-part-type="species">wrasei</tp:taxon-name-part></tp:taxon-name></italic> sp. n.</p></caption><graphic xmlns:xlink="http://www.w3.org/1999/xlink" xlink:href="zookeys-615-095-g006.jpg" position="float" orientation="portrait" xlink:type="simple" id="oo_102073.jpg"/></fig><fig id="F8" position="float" orientation="portrait"><label>Figures 31–37.</label><caption><p>Male genitalia (right lateral view and dorsal view for apical lamella) <bold>31–32</bold> <italic><tp:taxon-name><tp:taxon-name-part taxon-name-part-type="genus">Orthogonius</tp:taxon-name-part> <tp:taxon-name-part taxon-name-part-type="species">aberlenci</tp:taxon-name-part></tp:taxon-name></italic> sp. n. <bold>33–35</bold> <italic><tp:taxon-name><tp:taxon-name-part taxon-name-part-type="genus">Orthogonius</tp:taxon-name-part> <tp:taxon-name-part taxon-name-part-type="species">bellus</tp:taxon-name-part></tp:taxon-name></italic> sp. n. <bold>36–37</bold> <italic><tp:taxon-name><tp:taxon-name-part taxon-name-part-type="genus">Orthogonius</tp:taxon-name-part> <tp:taxon-name-part taxon-name-part-type="species">freyi</tp:taxon-name-part></tp:taxon-name></italic>.</p></caption><graphic xmlns:xlink="http://www.w3.org/1999/xlink" xlink:href="zookeys-615-095-g008.jpg" position="float" orientation="portrait" xlink:type="simple" id="oo_102075.jpg"/></fig></tp:treatment-sec></tp:taxon-treatment>
