# Supplementary material for: Definition of the jianfengling species group of the ground beetle genus Orthogonius MacLeay (Coleoptera, Carabidae, Orthogoniini)
Source: Zookeys. 2016 Sep 7;(615):95–117. doi: 10.3897/zookeys.615.9179 (PMC5027780; doi:10.3897/zookeys.615.9179)
Supplement: XML Treatment for Orthogonius duboisi [file zookeys.615.9179-treatment8.xml]

<!DOCTYPE tp:taxon-treatment
  PUBLIC "-//TaxonX//DTD Taxonomic Treatment Publishing DTD v0 20100105//EN" "tax-treatment-NSO.dtd">
<tp:taxon-treatment xmlns:tp="http://www.plazi.org/taxpub"><tp:treatment-meta><kwd-group><label>Taxon classification</label><kwd><named-content content-type="kingdom">Animalia</named-content></kwd><kwd><named-content content-type="order">Coleoptera</named-content></kwd><kwd><named-content content-type="family">Carabidae</named-content></kwd></kwd-group><mixed-citation publication-type="journal"><person-group><name><surname>Tian</surname><given-names>Mingyi</given-names></name><name><surname>Deuve</surname><given-names>Thierry</given-names></name></person-group><article-title>Definition of the <italic><tp:taxon-name><tp:taxon-name-part taxon-name-part-type="species">jianfengling</tp:taxon-name-part></tp:taxon-name></italic> species group of the ground beetle genus <italic><tp:taxon-name><tp:taxon-name-part taxon-name-part-type="genus">Orthogonius</tp:taxon-name-part></tp:taxon-name></italic> MacLeay (<tp:taxon-name><tp:taxon-name-part taxon-name-part-type="order">Coleoptera</tp:taxon-name-part></tp:taxon-name>, <tp:taxon-name><tp:taxon-name-part taxon-name-part-type="family">Carabidae</tp:taxon-name-part></tp:taxon-name>, <tp:taxon-name><tp:taxon-name-part taxon-name-part-type="tribe">Orthogoniini</tp:taxon-name-part></tp:taxon-name>)</article-title><source>Zookeys</source><day>7</day><month>9</month><year>2016</year><volume>2016</volume><issue>615</issue><fpage>95</fpage><lpage>117</lpage><pub-id pub-id-type="doi">10.3897/zookeys.615.9179</pub-id></mixed-citation></tp:treatment-meta><tp:nomenclature><tp:taxon-name>
                  <tp:taxon-name-part taxon-name-part-type="genus">Orthogonius</tp:taxon-name-part>
                  <tp:taxon-name-part taxon-name-part-type="species">duboisi</tp:taxon-name-part>
                </tp:taxon-name><tp:taxon-authority>Tian &amp; Deuve, 2006</tp:taxon-authority><xref ref-type="fig" rid="F2">Figs 3f</xref><xref ref-type="fig" rid="F4">, 11</xref><xref ref-type="fig" rid="F6">, 21</xref><xref ref-type="fig" rid="F9">, 38–39</xref><tp:nomenclature-citation-list><tp:nomenclature-citation><tp:taxon-name>
                      <tp:taxon-name-part taxon-name-part-type="genus">Orthogonius</tp:taxon-name-part> <tp:taxon-name-part taxon-name-part-type="species">duboisi</tp:taxon-name-part></tp:taxon-name><comment>Tian &amp; Deuve, 2006: 124</comment></tp:nomenclature-citation></tp:nomenclature-citation-list></tp:nomenclature><tp:treatment-sec sec-type="description" id="SECID0EFSBG"><title>Length.</title><p>19.0 mm; width: 7.0 mm. Habitus as in Fig. <xref ref-type="fig" rid="F4">11</xref>.</p></tp:treatment-sec><tp:treatment-sec sec-type="description" id="SECID0EPSBG"><title>Description.</title><p>Dark brown, shiny, glabrous and smooth, but faint striate on head and pronotum; microsculptural engraved meshes isodiametric. Head slightly longer than wide, <abbrev xmlns:xlink="http://www.w3.org/1999/xlink" xlink:title="head length (from apex of right mandible to base of vertex)" id="ABBRID0EVSBG" xlink:type="simple">HL</abbrev>/<abbrev xmlns:xlink="http://www.w3.org/1999/xlink" xlink:title="head width (maximum distance across head, including eyes)" id="ABBRID0E3SBG" xlink:type="simple">HW</abbrev> = 1.10, eyes moderately sized, prominent, labrum slightly emarginate at frontal margin, clypeus bisetose; antennae backwardly exceeding elytral humeri. Pronotum transverse, <abbrev xmlns:xlink="http://www.w3.org/1999/xlink" xlink:title="width of pronotum (greatest width of pronotum)" id="ABBRID0EATBG" xlink:type="simple">PW</abbrev>/<abbrev xmlns:xlink="http://www.w3.org/1999/xlink" xlink:title="length of pronotum (measured from front to basal margins, through midline)" id="ABBRID0EHTBG" xlink:type="simple">PL</abbrev> = 1.77, widest a little before middle, lateral expanded margin quite wide, slightly reflexed. Elytra elongate-ovate, rather flat, base well-bordered, parallel-sided medially, apex moderately sinuate, outer angle indistinct, inner angle large and obtuse, not denticulate (Fig. <xref ref-type="fig" rid="F6">21</xref>); striae deep, intervals slightly convex, subequal in width at middle; the 3<sup>rd</sup> interval with three setiferous pores. Hind tibial spurs quite short, but sharp; the 4<sup>th</sup> tarsomere shorter than the 3<sup>rd</sup>, deeply emarginate at apex, with lobes nearly half as long as joint. The prosternal process bordered at apex. Male genitalia (Figs <xref ref-type="fig" rid="F9">38–39</xref>): Short and stout, apex broad, the apical lamella very short and broad.</p><p>Female: Unknown.</p></tp:treatment-sec><tp:treatment-sec sec-type="remarks" id="SECID0E4TBG"><title>Remarks.</title><p>It is similar to <italic><tp:taxon-name><tp:taxon-name-part taxon-name-part-type="genus">Orthogonius</tp:taxon-name-part> <tp:taxon-name-part taxon-name-part-type="species">freyi</tp:taxon-name-part></tp:taxon-name></italic>, but its inner apical angle of elytra is obtuse and not denticulate at tip (versus in <italic><tp:taxon-name><tp:taxon-name-part taxon-name-part-type="genus">Orthogonius</tp:taxon-name-part> <tp:taxon-name-part taxon-name-part-type="species">freyi</tp:taxon-name-part></tp:taxon-name></italic>), and the male aedeagus is stouter.</p></tp:treatment-sec><tp:treatment-sec sec-type="material" id="SECID0EXUBG"><title>Material examined.</title><p>1 male, the holotype, “CHINE-Yunnan, Tongbiguan, <named-content xmlns:xlink="http://www.w3.org/1999/xlink" content-type="dwc:verbatimCoordinates" xlink:type="simple"><named-content content-type="geo-json" specific-use="{&#34;type&#34;:&#34;Point&#34;,&#34;coordinates&#34;:[97.583333,24.600000]}" id="NCID0EAVBG" xlink:type="simple">24°36'N, 97°35'E</named-content></named-content>, 1180 m”, “14. VI. 2001, Deuve, Mantilleri, Rougerie &amp; Tian leg.”, in <abbrev xmlns:xlink="http://www.w3.org/1999/xlink" content-type="institution" xlink:title="South China Agricultural University, Guangzhou" id="ABBRID0EMVBG" xlink:type="simple">SCAU</abbrev>.</p></tp:treatment-sec><tp:treatment-sec sec-type="distribution" id="SECID0ERVBG"><title>Distribution.</title><p>China (Yunnan).</p></tp:treatment-sec><tp:treatment-sec><!--Section generated to contain objects referenced in tp:taxon-treatment.--><fig id="F2" position="float" orientation="portrait"><label>Figure 3.</label><caption><p>Distribution of the <italic><tp:taxon-name><tp:taxon-name-part taxon-name-part-type="species">jianfengling</tp:taxon-name-part></tp:taxon-name></italic> species group <bold>a</bold> <italic><tp:taxon-name><tp:taxon-name-part taxon-name-part-type="genus">Orthogonius</tp:taxon-name-part> <tp:taxon-name-part taxon-name-part-type="species">jianfengling</tp:taxon-name-part></tp:taxon-name></italic> <bold>b</bold> <italic><tp:taxon-name><tp:taxon-name-part taxon-name-part-type="genus">Orthogonius</tp:taxon-name-part> <tp:taxon-name-part taxon-name-part-type="species">limbourgi</tp:taxon-name-part></tp:taxon-name></italic> sp. n. <bold>c</bold> <italic><tp:taxon-name><tp:taxon-name-part taxon-name-part-type="genus">Orthogonius</tp:taxon-name-part> <tp:taxon-name-part taxon-name-part-type="species">bellus</tp:taxon-name-part></tp:taxon-name></italic> sp. n. <bold>d</bold> <italic><tp:taxon-name><tp:taxon-name-part taxon-name-part-type="genus">Orthogonius</tp:taxon-name-part> <tp:taxon-name-part taxon-name-part-type="species">politior</tp:taxon-name-part></tp:taxon-name></italic> sp. n. <bold>e</bold> <italic><tp:taxon-name><tp:taxon-name-part taxon-name-part-type="genus">Orthogonius</tp:taxon-name-part> <tp:taxon-name-part taxon-name-part-type="species">aberlenci</tp:taxon-name-part></tp:taxon-name></italic> sp. n. <bold>f</bold> <italic><tp:taxon-name><tp:taxon-name-part taxon-name-part-type="genus">Orthogonius</tp:taxon-name-part> <tp:taxon-name-part taxon-name-part-type="species">duboisi</tp:taxon-name-part></tp:taxon-name></italic> <bold>g</bold> <italic><tp:taxon-name><tp:taxon-name-part taxon-name-part-type="genus">Orthogonius</tp:taxon-name-part> <tp:taxon-name-part taxon-name-part-type="species">wrasei</tp:taxon-name-part></tp:taxon-name></italic> sp. n. <bold>h</bold> <italic><tp:taxon-name><tp:taxon-name-part taxon-name-part-type="genus">Orthogonius</tp:taxon-name-part> <tp:taxon-name-part taxon-name-part-type="species">freyi</tp:taxon-name-part></tp:taxon-name></italic> <bold>i</bold> <italic><tp:taxon-name><tp:taxon-name-part taxon-name-part-type="genus">Orthogonius</tp:taxon-name-part> <tp:taxon-name-part taxon-name-part-type="species">himalayicus</tp:taxon-name-part></tp:taxon-name></italic> <bold>j</bold> <italic><tp:taxon-name><tp:taxon-name-part taxon-name-part-type="genus">Orthogonius</tp:taxon-name-part> <tp:taxon-name-part taxon-name-part-type="species">meghalayaensis</tp:taxon-name-part></tp:taxon-name></italic> sp. n.</p></caption><graphic xmlns:xlink="http://www.w3.org/1999/xlink" xlink:href="zookeys-615-095-g002.jpg" position="float" orientation="portrait" xlink:type="simple" id="oo_102069.jpg"/></fig><fig id="F4" position="float" orientation="portrait"><label>Figures 8–11.</label><caption><p>Habitus <bold>8</bold> <italic><tp:taxon-name><tp:taxon-name-part taxon-name-part-type="genus">Orthogonius</tp:taxon-name-part> <tp:taxon-name-part taxon-name-part-type="species">aberlenci</tp:taxon-name-part></tp:taxon-name></italic> sp. n. <bold>9</bold> <italic><tp:taxon-name><tp:taxon-name-part taxon-name-part-type="genus">Orthogonius</tp:taxon-name-part> <tp:taxon-name-part taxon-name-part-type="species">bellus</tp:taxon-name-part></tp:taxon-name></italic> sp. n. <bold>10</bold> <italic><tp:taxon-name><tp:taxon-name-part taxon-name-part-type="genus">Orthogonius</tp:taxon-name-part> <tp:taxon-name-part taxon-name-part-type="species">freyi</tp:taxon-name-part></tp:taxon-name></italic> <bold>11</bold> <italic><tp:taxon-name><tp:taxon-name-part taxon-name-part-type="genus">Orthogonius</tp:taxon-name-part> <tp:taxon-name-part taxon-name-part-type="species">duboisi</tp:taxon-name-part></tp:taxon-name></italic>. Scale bar: 5.0 mm.</p></caption><graphic xmlns:xlink="http://www.w3.org/1999/xlink" xlink:href="zookeys-615-095-g004.jpg" position="float" orientation="portrait" xlink:type="simple" id="oo_102071.jpg"/></fig><fig id="F6" position="float" orientation="portrait"><label>Figures 14–23.</label><caption><p>Apex of right elytron <bold>14</bold> <italic><tp:taxon-name><tp:taxon-name-part taxon-name-part-type="genus">Orthogonius</tp:taxon-name-part> <tp:taxon-name-part taxon-name-part-type="species">jianfengling</tp:taxon-name-part></tp:taxon-name></italic> <bold>15</bold> <italic><tp:taxon-name><tp:taxon-name-part taxon-name-part-type="genus">Orthogonius</tp:taxon-name-part> <tp:taxon-name-part taxon-name-part-type="species">himalayicus</tp:taxon-name-part></tp:taxon-name></italic> <bold>16</bold> <italic><tp:taxon-name><tp:taxon-name-part taxon-name-part-type="genus">Orthogonius</tp:taxon-name-part> <tp:taxon-name-part taxon-name-part-type="species">limbourgi</tp:taxon-name-part></tp:taxon-name></italic> sp. n. <bold>17</bold> <italic><tp:taxon-name><tp:taxon-name-part taxon-name-part-type="genus">Orthogonius</tp:taxon-name-part> <tp:taxon-name-part taxon-name-part-type="species">politior</tp:taxon-name-part></tp:taxon-name></italic> sp. n. <bold>18</bold> <italic><tp:taxon-name><tp:taxon-name-part taxon-name-part-type="genus">Orthogonius</tp:taxon-name-part> <tp:taxon-name-part taxon-name-part-type="species">aberlenci</tp:taxon-name-part></tp:taxon-name></italic> sp. n. <bold>19</bold> <italic><tp:taxon-name><tp:taxon-name-part taxon-name-part-type="genus">Orthogonius</tp:taxon-name-part> <tp:taxon-name-part taxon-name-part-type="species">bellus</tp:taxon-name-part></tp:taxon-name></italic> sp. n. <bold>20</bold> <italic><tp:taxon-name><tp:taxon-name-part taxon-name-part-type="genus">Orthogonius</tp:taxon-name-part> <tp:taxon-name-part taxon-name-part-type="species">freyi</tp:taxon-name-part></tp:taxon-name></italic> <bold>21</bold> <italic><tp:taxon-name><tp:taxon-name-part taxon-name-part-type="genus">Orthogonius</tp:taxon-name-part> <tp:taxon-name-part taxon-name-part-type="species">duboisi</tp:taxon-name-part></tp:taxon-name></italic> <bold>22</bold> <italic><tp:taxon-name><tp:taxon-name-part taxon-name-part-type="genus">Orthogonius</tp:taxon-name-part> <tp:taxon-name-part taxon-name-part-type="species">meghalayaensis</tp:taxon-name-part></tp:taxon-name></italic> sp. n. <bold>23</bold> <italic><tp:taxon-name><tp:taxon-name-part taxon-name-part-type="genus">Orthogonius</tp:taxon-name-part> <tp:taxon-name-part taxon-name-part-type="species">wrasei</tp:taxon-name-part></tp:taxon-name></italic> sp. n.</p></caption><graphic xmlns:xlink="http://www.w3.org/1999/xlink" xlink:href="zookeys-615-095-g006.jpg" position="float" orientation="portrait" xlink:type="simple" id="oo_102073.jpg"/></fig><fig id="F9" position="float" orientation="portrait"><label>Figures 38–43.</label><caption><p>Male genitalia (right lateral view and dorsal view for apical lamella) <bold>38–39</bold> <italic><tp:taxon-name><tp:taxon-name-part taxon-name-part-type="genus">Orthogonius</tp:taxon-name-part> <tp:taxon-name-part taxon-name-part-type="species">duboisi</tp:taxon-name-part></tp:taxon-name></italic> <bold>40–41</bold> <italic><tp:taxon-name><tp:taxon-name-part taxon-name-part-type="genus">Orthogonius</tp:taxon-name-part> <tp:taxon-name-part taxon-name-part-type="species">meghalayaensis</tp:taxon-name-part></tp:taxon-name></italic> sp. n. <bold>42–43</bold> <italic><tp:taxon-name><tp:taxon-name-part taxon-name-part-type="genus">Orthogonius</tp:taxon-name-part> <tp:taxon-name-part taxon-name-part-type="species">wrasei</tp:taxon-name-part></tp:taxon-name></italic> sp. n., right lateral view and ventral view.</p></caption><graphic xmlns:xlink="http://www.w3.org/1999/xlink" xlink:href="zookeys-615-095-g009.jpg" position="float" orientation="portrait" xlink:type="simple" id="oo_102076.jpg"/></fig></tp:treatment-sec></tp:taxon-treatment>
