# Supplementary material for: Definition of the jianfengling species group of the ground beetle genus Orthogonius MacLeay (Coleoptera, Carabidae, Orthogoniini)
Source: Zookeys. 2016 Sep 7;(615):95–117. doi: 10.3897/zookeys.615.9179 (PMC5027780; doi:10.3897/zookeys.615.9179)
Supplement: XML Treatment for Orthogonius wrasei [file zookeys.615.9179-treatment10.xml]

<!DOCTYPE tp:taxon-treatment
  PUBLIC "-//TaxonX//DTD Taxonomic Treatment Publishing DTD v0 20100105//EN" "tax-treatment-NSO.dtd">
<tp:taxon-treatment xmlns:tp="http://www.plazi.org/taxpub"><tp:treatment-meta><kwd-group><label>Taxon classification</label><kwd><named-content content-type="kingdom">Animalia</named-content></kwd><kwd><named-content content-type="order">Coleoptera</named-content></kwd><kwd><named-content content-type="family">Carabidae</named-content></kwd></kwd-group><mixed-citation publication-type="journal"><person-group><name><surname>Tian</surname><given-names>Mingyi</given-names></name><name><surname>Deuve</surname><given-names>Thierry</given-names></name></person-group><article-title>Definition of the <italic><tp:taxon-name><tp:taxon-name-part taxon-name-part-type="species">jianfengling</tp:taxon-name-part></tp:taxon-name></italic> species group of the ground beetle genus <italic><tp:taxon-name><tp:taxon-name-part taxon-name-part-type="genus">Orthogonius</tp:taxon-name-part></tp:taxon-name></italic> MacLeay (<tp:taxon-name><tp:taxon-name-part taxon-name-part-type="order">Coleoptera</tp:taxon-name-part></tp:taxon-name>, <tp:taxon-name><tp:taxon-name-part taxon-name-part-type="family">Carabidae</tp:taxon-name-part></tp:taxon-name>, <tp:taxon-name><tp:taxon-name-part taxon-name-part-type="tribe">Orthogoniini</tp:taxon-name-part></tp:taxon-name>)</article-title><source>Zookeys</source><day>7</day><month>9</month><year>2016</year><volume>2016</volume><issue>615</issue><fpage>95</fpage><lpage>117</lpage><pub-id pub-id-type="doi">10.3897/zookeys.615.9179</pub-id></mixed-citation></tp:treatment-meta><tp:nomenclature><tp:taxon-name>
                  <tp:taxon-name-part taxon-name-part-type="genus">Orthogonius</tp:taxon-name-part>
                  <tp:taxon-name-part taxon-name-part-type="species">wrasei</tp:taxon-name-part>
                  <object-id xmlns:xlink="http://www.w3.org/1999/xlink" content-type="zoobank" xlink:type="simple">http://zoobank.org/5A827310-DE68-48D9-B997-B7161BCBA7DC</object-id>
                </tp:taxon-name><tp:taxon-status xmlns:xlink="http://www.w3.org/1999/xlink" xlink:type="simple">sp. n.</tp:taxon-status><xref ref-type="fig" rid="F2">Figs 3g</xref><xref ref-type="fig" rid="F5">, 13</xref><xref ref-type="fig" rid="F6">, 23</xref><xref ref-type="fig" rid="F9">, 42–43</xref><!--PageBreak--></tp:nomenclature><tp:treatment-sec sec-type="material" id="SECID0EJHAI"><title>Holotype.</title><p>Male, “Myanmar (Magway State), nr. Kyeto Pass between Padaukaing-Ngabyin, 850 m, <named-content xmlns:xlink="http://www.w3.org/1999/xlink" content-type="dwc:verbatimCoordinates" xlink:type="simple"><named-content content-type="geo-json" specific-use="{&#34;type&#34;:&#34;Point&#34;,&#34;coordinates&#34;:[94.415890,21.889110]}" id="NCID0ESHAI" xlink:type="simple">21.88911 N / 094.41589 E</named-content></named-content>, (secondary forest, lux), 30. VI. 2005, leg. M. Hoffmann &amp; T. Ihle”, “Coll. Wrase BERLIN”, in <abbrev xmlns:xlink="http://www.w3.org/1999/xlink" content-type="institution" xlink:title="Collection of David Wrase, Berlin" id="ABBRID0E5HAI" xlink:type="simple">CDW</abbrev>.</p></tp:treatment-sec><tp:treatment-sec sec-type="material" id="SECID0EDIAI"><title>Paratypes.</title><p>5 females, ibid. in <abbrev xmlns:xlink="http://www.w3.org/1999/xlink" content-type="institution" xlink:title="Collection of David Wrase, Berlin" id="ABBRID0EJIAI" xlink:type="simple">CDW</abbrev>, <named-content xmlns:xlink="http://www.w3.org/1999/xlink" content-type="dwc:institutional_code" xlink:type="simple">MNHN</named-content> and <abbrev xmlns:xlink="http://www.w3.org/1999/xlink" content-type="institution" xlink:title="South China Agricultural University, Guangzhou" id="ABBRID0EZIAI" xlink:type="simple">SCAU</abbrev>.</p><!--PageBreak--></tp:treatment-sec><tp:treatment-sec sec-type="diagnosis" id="SECID0E6IAI"><title>Diagnosis.</title><p>A black (including lateral expanded pronotal margins) and stout species, having nearly rectangular inner apical angles of elytra, an edentate mentum, a well bordered prosernal process and setose midcoxae.</p></tp:treatment-sec><tp:treatment-sec sec-type="description" id="SECID0EEJAI"><title>Description.</title><p>Length: 18.5–19.0 mm; width: 6.5 mm. Habitus as in Fig. <xref ref-type="fig" rid="F5">13</xref>.</p><p>Body elongate, smooth and shiny. Body black, except palps dark brown. Head and pronotum impunctate, elytral odd intervals with small and sparse punctures; head and pronotum obscurely striate. Microsculptural engraved meshes isodiametric on head and elytra, transverse on pronotum.</p><p>Head longer than wide, <abbrev xmlns:xlink="http://www.w3.org/1999/xlink" xlink:title="head length (from apex of right mandible to base of vertex)" id="ABBRID0ERJAI" xlink:type="simple">HL</abbrev>/<abbrev xmlns:xlink="http://www.w3.org/1999/xlink" xlink:title="head width (maximum distance across head, including eyes)" id="ABBRID0EYJAI" xlink:type="simple">HW</abbrev> = 1.11–1.13, eyes rather small but prominent, frons and vertex convex, frontal impressions deep, extending beyond level of the fore supraorbital setae; clypeus bisetose, surface almost even; labrum sex-setose, slightly emarginate at apical margin; palps slender, subcylindrical, the 3<sup>rd</sup> maxillary palpomere as long as the 4<sup>th</sup> which glabrous, the 3<sup>rd</sup> with two short setae at apex; the 2<sup>nd</sup> labial palpomere slightly longer than the 3<sup>rd</sup>, bisetose on inner margin, with several additional setae, the 3<sup>rd</sup> labial palpomere with a few setae at basal part; ligula small, bisetose at apex; mentum without distinct tooth; each of mentum and submentum bisetose, palpiger asetose. Antennae moderately long, extending over base of elytra; pubescent from basal two fifth of the 4<sup>th</sup> antennomere, slightly expanded at pubescent portion; the 3<sup>rd</sup> almost as long as the 4<sup>th</sup>.</p><p>Pronotum strongly transverse, <abbrev xmlns:xlink="http://www.w3.org/1999/xlink" xlink:title="width of pronotum (greatest width of pronotum)" id="ABBRID0EQKAI" xlink:type="simple">PW</abbrev>/<abbrev xmlns:xlink="http://www.w3.org/1999/xlink" xlink:title="length of pronotum (measured from front to basal margins, through midline)" id="ABBRID0EXKAI" xlink:type="simple">PL</abbrev> = 1.76–1.77, disc moderately convex, apical and basal margins well beaded, sides strongly expanded, widest at middle; lateral expanded margins well defined, flat and not reflexed, surface somewhat striate; fore and hind angles broadly rounded; both transversal impressions well marked, basal foveae small and deep.</p><p>Elytra elongate ovate, <abbrev xmlns:xlink="http://www.w3.org/1999/xlink" xlink:title="length of elytra (measured from base to apex of elytra, through suture)" id="ABBRID0EALAI" xlink:type="simple">EL</abbrev>/<abbrev xmlns:xlink="http://www.w3.org/1999/xlink" xlink:title="width of elytra (greatest transverse distance across both elytra)" id="ABBRID0EELAI" xlink:type="simple">EW</abbrev> = 1.66–1.68, widest at about middle, parallel-sided at middle, basal border complete, apex broadly and obliquely truncated, inner angle nearly rectangular (Fig. <xref ref-type="fig" rid="F6">23</xref>); striae deep, intervals strongly convex, subequal in width at middle, the 3<sup>rd</sup> interval with three setiferous pores.</p><p>Legs rather slender, fore tibiae slightly expanded at apex, apical margin sinuate, outer angle distinctly protrude, outer margin sub-serrate; middle coxae setose, hind ones smooth and glabrous; middle tibiae quite straight, slightly expanded at apex; hind tibiae slightly expanded at apex, apical spurs long and sharp, the 3<sup>rd</sup> hind tarsomere longer than the 4<sup>th</sup> which deeply emarginate at apex (lobes one third as long as the segment); claws strongly pectinate.</p><p>Prosternal process well bordered at apex. Ventrite VII quadrisetose in both male and female;</p><p>Male genitalia (Figs <xref ref-type="fig" rid="F9">42–43</xref>): Stout and robust, shallowly sinuate ventrally, dorsal opening very wide, gently and gradually narrowed towards apex, which blunt in lateral view; apical lamella very short, and very sharp in ventral view.</p></tp:treatment-sec><tp:treatment-sec sec-type="remarks" id="SECID0E2LAI"><title>Remarks.</title><p>Recognized by its black body and nearly rectangular inner apical angles of elytra.</p></tp:treatment-sec><tp:treatment-sec sec-type="etymology" id="SECID0EAMAI"><title>Etymology.</title><p>This new species is named in honor of David W. Wrase (Berlin).</p></tp:treatment-sec><tp:treatment-sec sec-type="distribution" id="SECID0EFMAI"><title>Distribution.</title><p>Myanmar.</p><!--PageBreak--></tp:treatment-sec><tp:treatment-sec><!--Section generated to contain objects referenced in tp:taxon-treatment.--><fig id="F2" position="float" orientation="portrait"><label>Figure 3.</label><caption><p>Distribution of the <italic><tp:taxon-name><tp:taxon-name-part taxon-name-part-type="species">jianfengling</tp:taxon-name-part></tp:taxon-name></italic> species group <bold>a</bold> <italic><tp:taxon-name><tp:taxon-name-part taxon-name-part-type="genus">Orthogonius</tp:taxon-name-part> <tp:taxon-name-part taxon-name-part-type="species">jianfengling</tp:taxon-name-part></tp:taxon-name></italic> <bold>b</bold> <italic><tp:taxon-name><tp:taxon-name-part taxon-name-part-type="genus">Orthogonius</tp:taxon-name-part> <tp:taxon-name-part taxon-name-part-type="species">limbourgi</tp:taxon-name-part></tp:taxon-name></italic> sp. n. <bold>c</bold> <italic><tp:taxon-name><tp:taxon-name-part taxon-name-part-type="genus">Orthogonius</tp:taxon-name-part> <tp:taxon-name-part taxon-name-part-type="species">bellus</tp:taxon-name-part></tp:taxon-name></italic> sp. n. <bold>d</bold> <italic><tp:taxon-name><tp:taxon-name-part taxon-name-part-type="genus">Orthogonius</tp:taxon-name-part> <tp:taxon-name-part taxon-name-part-type="species">politior</tp:taxon-name-part></tp:taxon-name></italic> sp. n. <bold>e</bold> <italic><tp:taxon-name><tp:taxon-name-part taxon-name-part-type="genus">Orthogonius</tp:taxon-name-part> <tp:taxon-name-part taxon-name-part-type="species">aberlenci</tp:taxon-name-part></tp:taxon-name></italic> sp. n. <bold>f</bold> <italic><tp:taxon-name><tp:taxon-name-part taxon-name-part-type="genus">Orthogonius</tp:taxon-name-part> <tp:taxon-name-part taxon-name-part-type="species">duboisi</tp:taxon-name-part></tp:taxon-name></italic> <bold>g</bold> <italic><tp:taxon-name><tp:taxon-name-part taxon-name-part-type="genus">Orthogonius</tp:taxon-name-part> <tp:taxon-name-part taxon-name-part-type="species">wrasei</tp:taxon-name-part></tp:taxon-name></italic> sp. n. <bold>h</bold> <italic><tp:taxon-name><tp:taxon-name-part taxon-name-part-type="genus">Orthogonius</tp:taxon-name-part> <tp:taxon-name-part taxon-name-part-type="species">freyi</tp:taxon-name-part></tp:taxon-name></italic> <bold>i</bold> <italic><tp:taxon-name><tp:taxon-name-part taxon-name-part-type="genus">Orthogonius</tp:taxon-name-part> <tp:taxon-name-part taxon-name-part-type="species">himalayicus</tp:taxon-name-part></tp:taxon-name></italic> <bold>j</bold> <italic><tp:taxon-name><tp:taxon-name-part taxon-name-part-type="genus">Orthogonius</tp:taxon-name-part> <tp:taxon-name-part taxon-name-part-type="species">meghalayaensis</tp:taxon-name-part></tp:taxon-name></italic> sp. n.</p></caption><graphic xmlns:xlink="http://www.w3.org/1999/xlink" xlink:href="zookeys-615-095-g002.jpg" position="float" orientation="portrait" xlink:type="simple" id="oo_102069.jpg"/></fig><fig id="F5" position="float" orientation="portrait"><label>Figures 12–13.</label><caption><p>Habitus <bold>12</bold> <italic><tp:taxon-name><tp:taxon-name-part taxon-name-part-type="genus">Orthogonius</tp:taxon-name-part> <tp:taxon-name-part taxon-name-part-type="species">meghalayaensis</tp:taxon-name-part></tp:taxon-name></italic> sp. n., holotype, male <bold>13</bold> <italic><tp:taxon-name><tp:taxon-name-part taxon-name-part-type="genus">Orthogonius</tp:taxon-name-part> <tp:taxon-name-part taxon-name-part-type="species">wrasei</tp:taxon-name-part></tp:taxon-name></italic> sp. n., paratype, female. Scale bar: 5.0 mm.</p></caption><graphic xmlns:xlink="http://www.w3.org/1999/xlink" xlink:href="zookeys-615-095-g005.jpg" position="float" orientation="portrait" xlink:type="simple" id="oo_102072.jpg"/></fig><fig id="F6" position="float" orientation="portrait"><label>Figures 14–23.</label><caption><p>Apex of right elytron <bold>14</bold> <italic><tp:taxon-name><tp:taxon-name-part taxon-name-part-type="genus">Orthogonius</tp:taxon-name-part> <tp:taxon-name-part taxon-name-part-type="species">jianfengling</tp:taxon-name-part></tp:taxon-name></italic> <bold>15</bold> <italic><tp:taxon-name><tp:taxon-name-part taxon-name-part-type="genus">Orthogonius</tp:taxon-name-part> <tp:taxon-name-part taxon-name-part-type="species">himalayicus</tp:taxon-name-part></tp:taxon-name></italic> <bold>16</bold> <italic><tp:taxon-name><tp:taxon-name-part taxon-name-part-type="genus">Orthogonius</tp:taxon-name-part> <tp:taxon-name-part taxon-name-part-type="species">limbourgi</tp:taxon-name-part></tp:taxon-name></italic> sp. n. <bold>17</bold> <italic><tp:taxon-name><tp:taxon-name-part taxon-name-part-type="genus">Orthogonius</tp:taxon-name-part> <tp:taxon-name-part taxon-name-part-type="species">politior</tp:taxon-name-part></tp:taxon-name></italic> sp. n. <bold>18</bold> <italic><tp:taxon-name><tp:taxon-name-part taxon-name-part-type="genus">Orthogonius</tp:taxon-name-part> <tp:taxon-name-part taxon-name-part-type="species">aberlenci</tp:taxon-name-part></tp:taxon-name></italic> sp. n. <bold>19</bold> <italic><tp:taxon-name><tp:taxon-name-part taxon-name-part-type="genus">Orthogonius</tp:taxon-name-part> <tp:taxon-name-part taxon-name-part-type="species">bellus</tp:taxon-name-part></tp:taxon-name></italic> sp. n. <bold>20</bold> <italic><tp:taxon-name><tp:taxon-name-part taxon-name-part-type="genus">Orthogonius</tp:taxon-name-part> <tp:taxon-name-part taxon-name-part-type="species">freyi</tp:taxon-name-part></tp:taxon-name></italic> <bold>21</bold> <italic><tp:taxon-name><tp:taxon-name-part taxon-name-part-type="genus">Orthogonius</tp:taxon-name-part> <tp:taxon-name-part taxon-name-part-type="species">duboisi</tp:taxon-name-part></tp:taxon-name></italic> <bold>22</bold> <italic><tp:taxon-name><tp:taxon-name-part taxon-name-part-type="genus">Orthogonius</tp:taxon-name-part> <tp:taxon-name-part taxon-name-part-type="species">meghalayaensis</tp:taxon-name-part></tp:taxon-name></italic> sp. n. <bold>23</bold> <italic><tp:taxon-name><tp:taxon-name-part taxon-name-part-type="genus">Orthogonius</tp:taxon-name-part> <tp:taxon-name-part taxon-name-part-type="species">wrasei</tp:taxon-name-part></tp:taxon-name></italic> sp. n.</p></caption><graphic xmlns:xlink="http://www.w3.org/1999/xlink" xlink:href="zookeys-615-095-g006.jpg" position="float" orientation="portrait" xlink:type="simple" id="oo_102073.jpg"/></fig><fig id="F9" position="float" orientation="portrait"><label>Figures 38–43.</label><caption><p>Male genitalia (right lateral view and dorsal view for apical lamella) <bold>38–39</bold> <italic><tp:taxon-name><tp:taxon-name-part taxon-name-part-type="genus">Orthogonius</tp:taxon-name-part> <tp:taxon-name-part taxon-name-part-type="species">duboisi</tp:taxon-name-part></tp:taxon-name></italic> <bold>40–41</bold> <italic><tp:taxon-name><tp:taxon-name-part taxon-name-part-type="genus">Orthogonius</tp:taxon-name-part> <tp:taxon-name-part taxon-name-part-type="species">meghalayaensis</tp:taxon-name-part></tp:taxon-name></italic> sp. n. <bold>42–43</bold> <italic><tp:taxon-name><tp:taxon-name-part taxon-name-part-type="genus">Orthogonius</tp:taxon-name-part> <tp:taxon-name-part taxon-name-part-type="species">wrasei</tp:taxon-name-part></tp:taxon-name></italic> sp. n., right lateral view and ventral view.</p></caption><graphic xmlns:xlink="http://www.w3.org/1999/xlink" xlink:href="zookeys-615-095-g009.jpg" position="float" orientation="portrait" xlink:type="simple" id="oo_102076.jpg"/></fig></tp:treatment-sec></tp:taxon-treatment>
